# Supplementary material for: Complex Distribution Phenomena and Plastic Binding of Test Chemicals in Cell Culture Experiments: Exemplification by Tebufenpyrad
Source: Int J Mol Sci. 2026 Jun 19;27(12):5547. doi: 10.3390/ijms27125547 (PMC13300673; doi:10.3390/ijms27125547)
Supplement: Supplementary file 1 [file ijms-27-05547-s001.zip]

Archive with 2 entries (2 files):
- ijms-4329264-supplementary.pdf
- ijms-4329264.zip
